# Supplementary material for: Genomic Identification, Evolution, and Expression Analysis of Collagen Genes Family in Water Buffalo during Lactation
Source: Genes (Basel). 2020 May 6;11(5):515. doi: 10.3390/genes11050515 (PMC7288458; doi:10.3390/genes11050515)
Supplement: Supplementary file 1 [file genes-11-00515-s001.zip]

Archive with 3 entries (3 files):
- Table S3.xlsx
- Table S1.xlsx
- Table S2.xlsx
