# Supplementary material for: Genomic Identification, Evolution, and Expression Analysis of Collagen Genes Family in Water Buffalo during Lactation
Source: Genes (Basel). 2020 May 6;11(5):515. doi: 10.3390/genes11050515 (PMC7288458; doi:10.3390/genes11050515)
Supplement: Supplementary file 1 [file genes-11-00515-s001.zip › Table S3.xlsx]

## Sheet: buffalo
Table S3. Orthologous collagen gene pairs of buffalo and cattle
Genes from buffalo	Genes from cattle	Buffalo chromosome	Cattle chromosome
bbu.COL9A2	bta.COL9A2	Chr6	Chr3
bbu.COL8A2	bta.COL8A2	Chr6	Chr3
bbu.COL1A1	bta.COL1A2	Chr3	Chr4
bbu.COL1A2	bta.COL1A2	Chr8	Chr4
bbu.COL28A1	bta.COL28A1	Chr8	Chr4
bbu.COL2A1	bta.COL2A1	Chr4	Chr5
bbu.COL25A1	bta.COL25A1	Chr7	Chr6
bbu.COL5A3	bta.COL5A3	Chr9	Chr7
bbu.COL23A1	bta.COL23A1	Chr9	Chr7
bbu.COL27A1	bta.COL27A1	Chr3	Chr8
bbu.COL19A1	bta.COL19A1	Chr10	Chr9
bbu.COL9A1	bta.COL9A1	Chr10	Chr9
bbu.COL12A1	bta.COL12A1	Chr10	Chr9
bbu.COL18A1	bta.COL18A1	Chr1	Chr1
bbu.COL6A1	bta.COL6A1	Chr1	Chr1
bbu.COL6A6	bta.COL6A6	Chr1	Chr1
bbu.COL5A2	bta.COL5A2	Chr2	Chr2
bbu.COL3A1	bta.COL3A1	Chr2	Chr2
bbu.COL4A2	bta.COL4A1	Chr13	Chr12
bbu.COL20A1	bta.COL20A1	Chr14	Chr13
bbu.COL22A1	bta.COL22A1	Chr15	Chr14
bbu.COL14A1	bta.COL14A1	Chr15	Chr14
bbu.COL8A1	bta.COL8A1	Chr1	Chr1
bbu.COL1A1	bta.COL1A1	Chr3	Chr19
bbu.COL1A2	bta.COL1A2	Chr8	Chr19
bbu.COL16A1	bta.COL16A1	Chr2	Chr2
bbu.COL7A1	bta.COL7A1	Chr21	Chr22
bbu.COL11A2	bta.COL11A2	Chr2	Chr23
bbu.COL26A1	bta.COL26A1	Chr24	Chr25
bbu.COL17A1	bta.COL17A1	Chr23	Chr26
bbu.COL13A1	bta.COL13A1	Chr4	Chr28
bbu.COL25A1	bta.COL13A1	Chr7	Chr28
bbu.COL4A5	bta.COL4A6	Chr25	Chr30
bbu.COL24A1	bta.COL24A1	Chr6	Chr3
