# Supplementary material for: Genomic Identification, Evolution, and Expression Analysis of Collagen Genes Family in Water Buffalo during Lactation
Source: Genes (Basel). 2020 May 6;11(5):515. doi: 10.3390/genes11050515 (PMC7288458; doi:10.3390/genes11050515)
Supplement: Supplementary file 1 [file genes-11-00515-s001.zip › Table S1.xlsx]

## Sheet: buffalo
Table S1. Primers of qRT-PCR for some collagen genes in buffalo
GeneName	Gene ID	Forward primer	Reverse primer	Product length (bp)	Annealing temperature (°C)
COL14A1	102389728	CGGATTCTTCCTGATACTCC	TGCTTGCAGTCAATAACCAC	254	60
COL16A1	102397619	TTACCTACAGCCATGGAGCA	CCAGTCGCAAGATGAATGGT	192	60
COL4A1	102405654	CTCTGGATCGGCTACTCCTT	ATCTCGCTCCGCTCTATCGT	194	60
COL4A2	102403266	TACGCCAGCCGTAACGACAA	CATGAGGAAGGAGTATCCGA	213	60
COL7A1	102405985	CCTCTGCGGTTGTGAGAACT	ATTTCTGCGGAGTCCGTGTT	199	60
COL6A1	102389816	CAAAGGCTACAAGGGCGAGA	TGTCCTTTCAGTCCGAAGGC	171	60
COL6A2	102397245	CCAAAGCACGGTCAGGATGTT	GCCTTCTCAGGGCAGCTATT	162	60
GAPDH	102404028	ACTTTGGCATCGTGGAGGGACTT	TTCTCCAGGCGGCAGGTCAG	253	60
