# Supplementary material for: Genomic Identification, Evolution, and Expression Analysis of Collagen Genes Family in Water Buffalo during Lactation
Source: Genes (Basel). 2020 May 6;11(5):515. doi: 10.3390/genes11050515 (PMC7288458; doi:10.3390/genes11050515)
Supplement: Supplementary file 1 [file genes-11-00515-s001.zip › Table S2.xlsx]

## Sheet: Sheet1
Table S2. Features of the predicted collagens protein sequences in buffalo.
Gene(transcripts)	Protein isoform	GeneID	Amino acids	Mw(kDa)	pI
COL10A1(1)	COL10A1	102389861	688	67.23	10.06
COL11A1(1)	COL11A1	102411572	1805	181.02	4.82
COL11A2(9)	COL11A2.1	102395601	1342	128.64	7.00
	COL11A2.2	102395601	1342	128.64	7.00
	COL11A2.3	102395601	1342	128.64	7.00
	COL11A2.4	102395601	1655	163.28	8.40
	COL11A2.5	102395601	1629	160.19	8.88
	COL11A2.6	102395601	1650	162.41	8.21
	COL11A2.7	102395601	1676	165.49	7.54
	COL11A2.8	102395601	1736	171.98	6.34
	COL11A2.9	102395601	1710	168.89	6.74
COL12A1(3)	COL12A1.1	102397550	1956	212.33	5.54
	COL12A1.2	102397550	3065	332.94	5.11
	COL12A1.3	102397550	3120	339.46	5.08
COL13A1(16)	COL13A1.1	102391074	720	70.04	9.36
	COL13A1.2	102391074	791	78.1	9.04
	COL13A1.3	102391074	794	78.57	9.43
	COL13A1.4	102391074	772	76.05	8.91
	COL13A1.5	102391074	708	68.73	8.72
	COL13A1.6	102391074	730	71.25	9.36
	COL13A1.7	102391074	708	68.98	9.36
	COL13A1.8	102391074	785	77.73	9.31
	COL13A1.9	102391074	686	66.47	8.72
	COL13A1.10	102391074	782	77.5	9.43
	COL13A1.11	102391074	691	67.21	9.2
	COL13A1.12	102391074	696	67.67	8.72
	COL13A1.13	102391074	699	68.14	9.22
	COL13A1.14	102391074	776	76.89	9.66
	COL13A1.15	102391074	676	65.68	8.66
	COL13A1.16	102391074	679	66.15	9.2
COL14A1(2)	COL14A1.1	102389728	1789	192.94	5.03
	COL14A1.2	102389728	1805	194.58	4.95
COL15A1(6)	COL15A1.1	102398398	1344	137.09	4.52
	COL15A1.2	102398398	1372	139.84	4.49
	COL15A1.3	102398398	1376	140.33	4.49
	COL15A1.4	102398398	1376	140.33	4.49
	COL15A1.5	102398398	1354	138.11	4.48
	COL15A1.6	102398398	1354	137.95	4.52
COL16A1(6)	COL16A1.1	102397619	1625	160.04	7.41
	COL16A1.2	102397619	1632	160.81	7.42
	COL16A1.3	102397619	1616	159.17	7.42
	COL16A1.4	102397619	1610	158.75	7.41
	COL16A1.5	102397619	1617	159.52	7.42
	COL16A1.6	102397619	1602	158.16	7.33
COL17A1(2)	COL17A1.1	102415719	1485	150.21	8.89
	COL17A1.2	102415719	1448	146.48	9.08
COL18A1(6)	COL18A1.1	102395494	1329	135.06	5.78
	COL18A1.2	102395494	1537	156.21	5.22
	COL18A1.3	102395494	1546	157.08	5.22
	COL18A1.4	102395494	1784	182.16	5.96
	COL18A1.5	102395494	1785	182.29	5.96
	COL18A1.6	102395494	1793	183.04	5.96
COL19A1(2)	COL19A1.1	102390934	1131	113.68	9.16
	COL19A1.2	102390934	1113	111.97	9.41
COL1A1(1)	COL1A1	102391895	1463	138.99	5.47
COL1A2(1)	COL1A2	102414428	1364	129.13	9.7
COL20A1(1)	COL20A1	102416355	1305	137.80	9.03
COL21A1(1)	COL21A1	102389834	957	98.97	8.33
COL22A1(3)	COL22A1.1	102396959	1614	160.22	7.26
	COL22A1.2	102396959	1491	148.93	7.04
	COL22A1.3	102396959	1449	144.21	7.24
COL23A1(1)	COL23A1	102394574	518	50.41	6.06
COL24A1(3)	COL24A1.1	102406262	1709	174.83	8.22
	COL24A1.2	102406262	1758	180.49	8.11
	COL24A1.3	102406262	1758	180.49	8.11
COL25A1(5)	COL25A1.1	102390242	666	65.56	9.02
	COL25A1.2	102390242	657	64.69	9.32
	COL25A1.3	102390242	654	64.48	8.86
	COL25A1.4	102390242	651	64.18	9.02
	COL25A1.5	102390242	645	63.61	9.18
COL26A1(2)	COL26A1.1	102389806	438	44.65	7.37
	COL26A1.2	102389806	440	44.9	7.37
COL27A1(6)	COL27A1.1	102415572	1822	183.88	10.48
	COL27A1.2	102415572	1840	185.78	10.51
	COL27A1.3	102415572	1841	185.37	10.49
	COL27A1.4	102415572	1842	185.52	10.51
	COL27A1.5	102415572	1824	183.82	10.51
	COL27A1.6	102415572	1824	183.84	10.5
COL28A1(1)	COL28A1	102407731	1147	119.19	7.64
COL2A1(2)	COL2A1.1	102403678	1487	141.84	7.13
	COL2A1.2	102403678	1418	134.44	8.72
COL3A1(1)	COL3A1	102394969	1466	138.52	6.37
COL4A1(1)	COL4A1	102405654	1669	160.48	8.35
COL4A2(1)	COL4A2	102403266	1710	167.32	9
COL4A3(3)	COL4A3.1	102416276	1670	160.59	8.8
	COL4A3.2	102416276	1431	134.84	9.23
	COL4A3.3	102416276	1537	149.95	8.53
COL4A4(8)	COL4A4.1	102389047	1649	159.86	9.38
	COL4A4.2	102389047	1689	164.37	9.26
	COL4A4.3	102389047	1689	164.37	9.26
	COL4A4.4	102389047	1689	164.37	9.26
	COL4A4.5	102389047	1689	164.37	9.26
	COL4A4.6	102389047	1689	164.37	9.26
	COL4A4.7	102389047	1417	135.02	9.94
	COL4A4.8	102389047	1369	130.39	10.1
COL4A5(6)	COL4A5.1	102399306	1694	162.1	8.19
	COL4A5.2	102399306	1691	161.83	8.19
	COL4A5.3	102399306	1685	161.24	8.19
	COL4A5.4	102399306	1691	161.84	8.19
	COL4A5.5	102399306	1691	161.76	8.19
	COL4A5.6	102399306	1688	161.51	8.19
COL4A6(1)	COL4A6	102410702	1694	163.09	9.49
COL5A1(1)	COL5A1	102414254	1847	184.72	4.65
COL5A2(1)	COL5A2	102395275	1499	145.07	6.73
COL5A3(3)	COL5A3.1	102407916	1746	172.13	6.24
	COL5A3.2	102407916	1745	172.06	6.24
	COL5A3.3	102407916	1626	160.79	6.24
COL6A1(1)	COL6A1	102389816	1027	108.77	5.06
COL6A2(3)	COL6A2.1	102397245	926	98.21	6.09
	COL6A2.2	102397245	1027	109.42	6.65
	COL6A2.3	102397245	1027	109.42	6.65
COL6A3(1)	COL6A3	102392465	3218	347.21	6.51
COL6A4(1)	COL6A4	102391810	2168	234.78	6.09
COL6A5(1)	COL6A5	102394387	2606	287.6	6.42
COL6A6(3)	COL6A6.1	102393741	2270	247.2	7.39
	COL6A6.2	102393741	2270	247.2	7.39
	COL6A6.3	102393741	2266	246.86	7.39
COL7A1(1)	COL7A1	102405985	2930	293.32	6.65
COL8A1(1)	COL8A1	102398637	745	73.22	10.11
COL8A2(1)	COL8A2	102415548	704	67.39	9.23
COL9A1(1)	COL9A1	102391279	1071	107.44	9.86
COL9A2(2)	COL9A2.1	102400772	702	66.63	10.08
	COL9A2.2	102400772	688	65.02	9.94
COL9A3(5)	COL9A3.1	102411321	684	63.89	7.54
	COL9A3.2	102411321	756	70.94	8.72
	COL9A3.3	102411321	756	70.94	8.72
	COL9A3.4	102411321	756	70.94	8.72
	COL9A3.5	102411321	756	70.94	8.72
